# Supplementary material for: Efficacy of Massage Therapy for Symptom Management in Cancer Patients: A Systematic Review and Meta-Analysis
Source: Healthcare (Basel). 2025 Dec 12;13(24):3268. doi: 10.3390/healthcare13243268 (PMC12732605; doi:10.3390/healthcare13243268)
Supplement: Supplementary file 1 [file healthcare-13-03268-s001.zip]

Archive with 1 entries (1 files):
- healthcare-3788521-supplementary.pdf
